# Supplementary material for: Bilirubin Distribution in Plants at the Subcellular and Tissue Levels
Source: Plant Cell Physiol. 2024 Feb 27;65(5):762–9. doi: 10.1093/pcp/pcae017 (PMC11138361; doi:10.1093/pcp/pcae017)
Supplement: pcae017_Supp [file pcae017_supp.zip]

Archive with 4 entries (4 files):
- suppl_data/pcp-2024-e-00015-File006.xlsx
- suppl_data/pcp-2024-e-00015-File007.pdf
- suppl_data/pcp-2024-e-00015-File008.pdf
- suppl_data/pcp-2024-e-00015-File009.pdf
