# Supplementary material for: Bilirubin Distribution in Plants at the Subcellular and Tissue Levels
Source: Plant Cell Physiol. 2024 Feb 27;65(5):762–9. doi: 10.1093/pcp/pcae017 (PMC11138361; doi:10.1093/pcp/pcae017)
Supplement: pcae017_Supp [file pcae017_supp.zip › suppl_data/pcp-2024-e-00015-File006.xlsx]

## Sheet: Sheet1
Table S1. Primers used in this study.
Name	Primer seqence (5´–3´)	Purpose	Target
mChe-SlF	AACCAATTCAGTCGACATGGTGAGCAAGGGCGAG	Cloning	cytUnaG / poUnaG
mCherry-F	ATGGTGAGCAAGGGCGAG	Cloning	mCherry-UnaG
UnaGEcR	AAGCTGGGTCTAGATATCCTCATTCCGTCGCCCTCCG	Cloning	cytUnaG/ erUnaG / ptUnaG / mtUnaG / oeUnaG / tkUnaG / mCherry-UnaG
UnaGskl-EcR	AAGCTGGGTCTAGATATCCTCACAACTTGGATTCCGTCGCCCTCCGGTA	Cloning	poUnaG
mtF1-SlF	AACCAATTCAGTCGACATGGCAATGGCTGTTTTC	Cloning	Presequence of F1-ATPase γ-subunit / mtUnaG
mtF1mChe-R	GCCCTTGCTCACCATAACTGCTCTAAGCTTGGA	Cloning	Presequence of F1-ATPase γ-subunit
OEP7-SlF	AACCAATTCAGTCGACATGGGAAAAACTTCGGGA	Cloning	The N-terminal 50 aminoacid of outer envelope protein 7 / oeUnaG
OEP7mChe-R	ACCGCCGCTACCGCCGTCATCGGGGTCTTTGGT	Cloning	The N-terminal 50 aminoacid of outer envelope protein 7
Best2-SlF	AACCAATTCAGTCGACATGTATCAGTCAATGAAC	Cloning	Bestrophin-like protein 2 / tkUnaG
Best2mChe-R	ACCGCCGCTACCGCCAGATTTATGCCAACCATT	Cloning	Bestrophin-like protein 2
SPmChe-SlF	AACCAATTCAGTCGACATGGCCAGACTCACAAGC	Cloning	Signal peptide of Cucurbita pepo 2S albumin / erUnaG
SPmChe-R	CTCGCCCTTGCTCACCAT	Cloning	Signal peptide of Cucurbita pepo 2S albumin
UnaGhdel-EcR	AAGCTGGGTCTAGATATCCCTAGAGCTCGTCGTGTTCCGTCGCCCTCCGGTA	Cloning	erUnaG
